# Supplementary material for: Optimizing airway wall segmentation and quantification by reducing the influence of adjacent vessels and intravascular contrast material with a modified integral-based algorithm in quantitative computed tomography
Source: PLoS One. 2020 Aug 19;15(8):e0237939. doi: 10.1371/journal.pone.0237939 (PMC7437894; doi:10.1371/journal.pone.0237939)
Supplement: S1 File — (XLSX) [file pone.0237939.s005.xlsx]

## Sheet: Table 3
1180	no contrast
		nativ					nativ 2					nativ 3					nativ 4					nativ 1-4 means
Pig	comment	image	Hupulmo	HUAorta	Huivc	HU_MAX	image	Hupulmo	HUAorta	Huivc	HU_MAX	image	Hupulmo	HUAorta	Huivc	HU_MAX	image	Hupulmo	HUAorta	Huivc	HU_MAX	image	Hupulmo	HUAorta	Huivc
1right	ok		30	37	31			45	48	16			46	35	47			42	38	31			40.75	39.5	31.25
2right	ok		30	24	23			33	25	20			47	23	36			40	25	22			37.5	24.25	25.25
2left	ok		32	24	23			33	25	20			47	23	36			40	25	22			38
3	only SA
4right	only LA		30	32	26			37	36	37			37	29	35			20	39	13			31	34	27.75
4left	only LA		30	32	26			37	36	37			37	29	35			20	39	13			31
5right	no late		30	27	29			30	19	26			30	17	15			30	19	41			30	20.5	27.75
5left	no late		30	27	29			30	19	26			30	17	15			30	19	41			30
6	ok		34	31	35			34	24	27			34	28	37			34	38	33			34	30.25	33
7right	ok		40	37	40			40	43	46			40	35	18			40	35	22			40	37.5	31.5
7left	ok		40	37	40			40	43	46			40	35	18			40	35	22			40
mean			32.6	31.8571	32.1429			35.9	31.8	30.1			38.8	27.1	29.2			33.6	31.2	26			35.225	31	29.4167
SD			4.37059	3.79581	5.69282			4.57056	30.5	26.5			6.11228	28.5	35			7.93977	35	22			4.25213	6.82978	2.69129
1180	with contrast
Pig	comment	Pulmo					Aorta					IVC
		image	Hupulmo	HUAorta	Huivc		image	Hupulmo	HUAorta	Huivc		image	Hupulmo	HUAorta	Huivc
1right	ok		711	81	56			192	521	40			97	130	128
2right	ok		896	25	24			132	598	57			98	46	106
2left	ok
3	only SA
4right	only LA		767	39	63			103	493	21			101	50	60
4left	only LA
5right	no late		688	52	11			78	421	51			62	121	52
5left	no late
6	ok		711	156	39			163	532	67			151	94	106
7right	ok		579	57	28			218	452	32			121	66	133
7left	ok
1	ok
2	ok
3	only SA						neu55
4	only LA
5	?IVC?late
6	ok
7	rel. tief
mean			725.333	68.3333	36.8333			147.667	502.833	44.6667			105	84.5	97.5
SD			94.9397	42.7772	18.1054			48.7191	57.1764	15.456			26.9258	32.933	31.1221

## Sheet: Table 4
Table 4	No Contrast	11121						1180							11121	1180		11121	1180		11121	1180		11121	1180		11121	1180
		TD	LA	WA	WT			TD	LA	WA	WT				TD	TD		LA	LA		LW	LW		WA	WA		WT	WT
		13.9425	110.3	42.381	1.04575			14.6082	122.481	45.143	1.0605			LA	13.9425	14.6082		110.3	122.481		152.682	136.923		42.381	45.143		1.04575	1.0605
		14.5147	122.258	43.2165	1.01925			15.1517	135.552	44.7645	1.00725			LA	14.5147	15.1517		122.258	135.552		165.474	180.316		43.2165	44.7645		1.01925	1.00725
		11.9793	76.25	36.4605	1.06325			12.7732	87.1515	41	1.1195			LA	11.9793	12.7732		76.25	87.1515		112.711	128.151		36.4605	41		1.06325	1.1195
														LA
		13.901	104.29	47.5058	1.18925			14.8765	117.811	56.021	1.31475			LA	13.901	14.8765		104.29	117.811		151.795	173.832		47.5058	56.021		1.18925	1.31475
		12.532	82.9985	40.361	1.12625			13.401	96.7063	44.3473	1.15225			LA	12.532	13.401		82.9985	96.7063		123.359	141.053		40.361	44.3473		1.12625	1.15225
		15.6373	133.923	58.1262	1.28925			15.981	141.57	59.0393	1.27775			LA	15.6373	15.981		133.923	141.57		192.049	200.609		58.1262	59.0393		1.28925	1.27775
		12.7855	87.351	41.041	1.12			13.3895	97.8523	43.0483	1.1165			LA	12.7855	13.3895		87.351	97.8523		128.392	140.819		41.041	43.0483		1.12	1.1165
		15.7993	140.376	55.6172	1.214			16.4387	154.244	58.0005	1.21225			LA	15.7993	16.4387		140.376	154.244		195.993	212.244		55.6172	58.0005		1.214	1.21225
		13.3948	106.906	34.0072	0.86375			13.779	114.753	34.3715	0.84575			LA	13.3948	13.779		106.906	114.753		140.914	149.125		34.0072	34.3715		0.86375	0.84575
		11.884	83.4457	27.4788	0.78825			12.851	98.6523	31.0538	0.82175			LA	11.884	12.851		83.4457	98.6523		110.925	129.706		27.4788	31.0538		0.78825	0.82175
		4.39525	9.41375	5.76025	0.46675			5.3005	15.04	7.04075	0.46275			SA	4.39525	5.3005		9.41375	15.04		15.1735	22.0808		5.76025	7.04075		0.46675	0.46275
		5.83	16.1365	10.5608	0.6485			6.4685	20.705	12.1745	0.66725			SA	5.83	6.4685		16.1365	20.705		26.6977	32.879		10.5608	12.1745		0.6485	0.66725
		4.70575	8.97975	8.44	0.66275			5.65925	14.097	11.0657	0.7115			SA	4.70575	5.65925		8.97975	14.097		17.4198	25.1623		8.44	11.0657		0.66275	0.7115
														SA
		5.66175	12.821	12.362	0.811			7.72225	23.7632	23.0755	1.111			SA	5.66175	7.72225		12.821	23.7632		25.1827	46.839		12.362	23.0755		0.811	1.111
		6.82425	16.6807	19.9075	1.10775			7.3695	20.8552	21.8112	1.1085			SA	6.82425	7.3695		16.6807	20.8552		36.588	42.6673		19.9075	21.8112		1.10775	1.1085
		5.86825	16.759	10.3888	0.62625			7.736	32.3342	14.7065	0.6615			SA	5.86825	7.736		16.759	32.3342		27.1477	47.0413		10.3888	14.7065		0.62625	0.6615
	mean	10.6035	70.5556	30.8509	0.940125			11.4691	80.848	34.1665	0.978172			mean	10.6035	11.4691		70.5556	80.848		101.406	113.09		30.8509	34.1665		0.940125	0.978172
	SD	4.08271	47.3413	16.94	0.239373			3.85715	49.2621	16.8515	0.243056			SD	4.08271	3.85715		47.3413	49.2621		63.7485	64.1186		16.94	16.8515		0.239373	0.243056
		11121						1180
	With Contrast	Combined Airways					Combined Airways
							Pulmo								11121	1180		11121	1180		11121	1180		11121	1180		11121	1180
	Pulmo	TD	LA	WA	WT		image	TD	LA	WA	WT				TD	TD		LA	LA		LW	LW		WA	WA		WT	WT
	image	14.016	110.34	44.25	1.09			14.094	111.712	44.299	1.084			LA	14.016	14.094		110.34	111.712		154.284	156.01		44.25	44.299		1.09	1.084
		14.442	122.303	41.514	0.982			14.979	132.815	43.395	0.987			LA	14.442	14.979		122.303	132.815		163.817	176.211		41.514	43.395		0.982	0.987
		11.774	74.212	34.665	1.027			12.312	81.912	37.135	1.05			LA	11.774	12.312		74.212	81.912		108.878	119.048		34.665	37.135		1.027	1.05
														LA
		13.227	97.863	39.555	1.032			13.823	108.402	41.67	1.037			LA	13.227	13.823		97.863	108.402		137.417	150.072		39.555	41.67		1.032	1.037
		12.304	79.743	39.15	1.114			12.81	88.789	40.096	1.089			LA	12.304	12.81		79.743	88.789		118.893	128.885		39.15	40.096		1.114	1.089
		15.359	130.631	54.654	1.231			15.299	130.538	53.283	1.203			LA	15.359	15.299		130.631	130.538		185.285	183.82		54.654	53.283		1.231	1.203
		12.29	83.417	35.215	0.992			12.935	91.129	40.28	1.082			LA	12.29	12.935		83.417	91.129		118.632	131.409		35.215	40.28		0.992	1.082
		15.622	137.601	54.07	1.193			16.084	147.884	55.294	1.181			LA	15.622	16.084		137.601	147.884		191.671	203.178		54.07	55.294		1.193	1.181
		12.902	104.513	26.23	0.683			13.426	114.418	27.157	0.678			LA	12.902	13.426		104.513	114.418		130.742	141.576		26.23	27.157		0.683	0.678
		12.273	85.212	33.089	0.928			12.77	92.482	35.592	0.959			LA	12.273	12.77		85.212	92.482		118.301	128.074		33.089	35.592		0.928	0.959
		4.05	8.502	4.384	0.38			5.062	14.314	5.812	0.396
		5.532	14.899	9.138	0.588			5.984	18.279	9.849	0.58			SA	4.05	5.062		8.502	14.314		12.885	20.126		4.384	5.812		0.38	0.396
		4.121	7.106	6.232	0.557			5.123	12.257	8.352	0.586			SA	5.532	5.984		14.899	18.279		24.037	28.127		9.138	9.849		0.588	0.58
														SA	4.121	5.123		7.106	12.257		13.337	20.609		6.232	8.352		0.557	0.586
		5.18	10.059	11.016	0.801			6.764	18.606	17.331	0.949			SA
		6.624	15.567	18.89	1.086			6.623	15.308	19.144	1.104			SA	5.18	6.764		10.059	18.606		21.075	35.937		11.016	17.331		0.801	0.949
		5.301	11.987	10.081	0.697			6.859	23.401	13.546	0.7			SA	6.624	6.623		15.567	15.308		34.456	34.452		18.89	19.144		1.086	1.104
														SA	5.301	6.859		11.987	23.401		22.068	36.947		10.081	13.546		0.697	0.7
	mean	10.3136	68.3722	28.8833	0.898813			10.9342	75.1404	30.7647	0.916563			mean	10.3136	10.9342		68.3722	75.1404		97.2361	105.905		28.8833	30.7647		0.898813	0.916563
	SD	4.17546	47.2713	16.3698	0.243014			3.90995	47.9598	15.81	0.238447			SD	4.17546	3.90995		47.2713	47.9598		63.0008	62.9937		16.3698	15.81		0.243014	0.238447
	Aorta	TD	LA	WA	WT		image	TD	LA	WA	WT				TD	TD		LA	LA		LW	LW		WA	WA		WT	WT
	image	13.777	109.813	39.261	0.976			13.912	112.834	39.183	0.963			LA	13.777	13.912		109.813	112.834		149.074	152.017		39.261	39.183		0.976	0.963
		14.451	121.176	42.844	1.015			14.712	127.359	42.643	0.989			LA	14.451	14.712		121.176	127.359		164.021	170.002		42.844	42.643		1.015	0.989
		11.776	73.273	35.642	1.059			12.313	80.512	38.571	1.094			LA	11.776	12.313		73.273	80.512		108.915	119.083		35.642	38.571		1.059	1.094
														LA
		13.378	96.974	43.588	1.133			14.189	110.65	47.476	1.16			LA	13.378	14.189		96.974	110.65		140.562	158.126		43.588	47.476		1.133	1.16
		12.331	81.752	37.675	1.064			12.852	90.731	39.001	1.052			LA	12.331	12.852		81.752	90.731		119.427	129.732		37.675	39.001		1.064	1.052
		15.638	133.231	58.828	1.307			15.961	140.445	59.626	1.294			LA	15.638	15.961		133.231	140.445		192.059	200.071		58.828	59.626		1.307	1.294
		12.404	82.782	38.053	1.069			12.713	87.293	39.639	1.085			LA	12.404	12.713		82.782	87.293		120.836	126.932		38.053	39.639		1.069	1.085
		15.743	139.069	55.596	1.218			16.111	147.267	56.6	1.209			LA	15.743	16.111		139.069	147.267		194.665	203.866		55.596	56.6		1.218	1.209
		13.227	105.758	31.653	0.812			13.29	107.24	31.488	0.803			LA	13.227	13.29		105.758	107.24		137.412	138.728		31.653	31.488		0.812	0.803
		12.075	84.239	30.283	0.859			12.903	97.56	33.207	0.879			LA	12.075	12.903		84.239	97.56		114.522	130.767		30.283	33.207		0.859	0.879
		4.372	9.241	5.769	0.471			5.035	13.044	6.865	0.48
		5.998	16.84	11.419	0.684			6.509	20.776	12.498	0.683			SA	4.372	5.035		9.241	13.044		15.01	19.909		5.769	6.865		0.471	0.48
		4.599	8.883	7.73	0.618			5.323	12.953	9.297	0.631			SA	5.998	6.509		16.84	20.776		28.259	33.274		11.419	12.498		0.684	0.683
														SA	4.599	5.323		8.883	12.953		16.613	22.25		7.73	9.297		0.618	0.631
		4.441	7.085	8.403	0.719			6.505	17.313	15.922	0.905			SA
		6.395	14.58	17.535	1.043			6.218	13.372	16.993	1.046			SA	4.441	6.505		7.085	17.313		15.488	33.235		8.403	15.922		0.719	0.905
		4.918	11.002	7.994	0.588			6.21	19.955	10.333	0.585			SA	6.395	6.218		14.58	13.372		32.116	30.365		17.535	16.993		1.043	1.046
														SA	4.918	6.21		11.002	19.955		18.996	30.287		7.994	10.333		0.588	0.585
	mean	10.3452	68.4811	29.5171	0.914687			10.9223	74.9565	31.2089	0.928625			mean	10.3452	10.9223		68.4811	74.9565		97.9984	106.165		29.5171	31.2089		0.914687	0.928625
	SD	4.21325	47.5791	16.9755	0.235525			3.98446	48.5483	16.575	0.228901			SD	4.21325	3.98446		47.5791	48.5483		64.0613	64.5549		16.9755	16.575		0.235525	0.228901
	IVC	TD	LA	WA	WT		image	TD	LA	WA	WT				TD	TD		LA	LA		LW	LW		WA	WA		WT	WT
	image	14.056	110.923	44.25	1.086			14.369	116.53	45.623	1.094			LA	14.056	14.369		110.923	116.53		155.173	162.153		44.25	45.623		1.086	1.094
		14.399	121.469	41.363	0.981			15.007	132.927	43.962	0.999			LA	14.399	15.007		121.469	132.927		162.833	176.889		41.363	43.962		0.981	0.999
		11.837	74.295	35.758	1.056			12.709	86.815	40.04	1.098			LA	11.837	12.709		74.295	86.815		110.053	126.855		35.758	40.04		1.056	1.098
														LA
		13.509	100.007	43.318	1.112			14.415	116.534	46.658	1.117			LA	13.509	14.415		100.007	116.534		143.326	163.193		43.318	46.658		1.112	1.117
		12.177	80.781	35.669	1.017			12.99	94.038	38.484	1.024			LA	12.177	12.99		80.781	94.038		116.449	132.523		35.669	38.484		1.017	1.024
		15.739	136.097	58.453	1.288			16.093	144.253	59.149	1.27			LA	15.739	16.093		136.097	144.253		194.55	203.402		58.453	59.149		1.288	1.27
		12.855	87.062	42.723	1.163			13.39	96.854	43.952	1.142			LA	12.855	13.39		87.062	96.854		129.785	140.806		42.723	43.952		1.163	1.142
		15.67	138.37	54.491	1.199			16.148	149.211	55.597	1.182			LA	15.67	16.148		138.37	149.211		192.861	204.808		54.491	55.597		1.199	1.182
		13.315	106.29	32.953	0.841			13.651	113.131	33.226	0.825			LA	13.315	13.651		106.29	113.131		139.243	146.357		32.953	33.226		0.841	0.825
		11.828	82.348	27.526	0.794			12.712	95.766	31.151	0.835			LA	11.828	12.712		82.348	95.766		109.874	126.917		27.526	31.151		0.794	0.835
		4.665	10.969	6.126	0.464			5.394	15.63	7.219	0.466
		5.972	16.742	11.269	0.677			6.423	19.685	12.714	0.708			SA	4.665	5.394		10.969	15.63		17.095	22.848		6.126	7.219		0.464	0.466
		4.654	8.695	8.313	0.663			5.628	14.354	10.527	0.677			SA	5.972	6.423		16.742	19.685		28.011	32.399		11.269	12.714		0.677	0.708
														SA	4.654	5.628		8.695	14.354		17.009	24.881		8.313	10.527		0.663	0.677
		5.536	12.59	11.48	0.766			7.598	24.652	20.684	0.998			SA
		6.638	16.571	18.036	1.022			6.609	16.226	18.075	1.032			SA	5.536	7.598		12.59	24.652		24.07	45.337		11.48	20.684		0.766	0.998
		5.752	15.093	10.89	0.684			7.263	26.619	14.808	0.72			SA	6.638	6.609		16.571	16.226		34.607	34.301		18.036	18.075		1.022	1.032
														SA	5.752	7.263		15.093	26.619		25.983	41.428		10.89	14.808		0.684	0.72
	mean	10.5376	69.8939	30.1636	0.925813			11.2749	78.9516	32.6168	0.949187			mean	10.5376	11.2749		69.8939	78.9516		100.058	111.569		30.1636	32.6168		0.925813	0.949187
	SD	4.04439	47.042	16.5887	0.225387			3.86414	48.9363	16.1008	0.213543			SD	4.04439	3.86414		47.042	48.9363		63.1425	64.4794		16.5887	16.1008		0.225387	0.213543

## Sheet: Supplement 1
No Contrast		11121						1180							11121	1180				11121	1180				11121	1180				11121	1180
Comb. Airways		TD	LA	WA	WT			TD	LA	WA	WT		Large Airways		TD	TD	Change	%		LA	LA	Change	%		WA	WA	Change	%		WT	WT	Change	%
LA		13.9425	110.3	42.381	1.04575			14.6082	122.481	45.143	1.0605			LA	13.9425	14.6082	-0.66575	-0.0455736		110.3	122.481	-12.18	-0.0994444		42.381	45.143	-2.762	-0.0611834		1.04575	1.0605	-0.01475	-0.0139085
LA		14.5147	122.258	43.2165	1.01925			15.1517	135.552	44.7645	1.00725			LA	14.5147	15.1517	-0.637	-0.0420413		122.258	135.552	-13.2935	-0.0980697		43.2165	44.7645	-1.548	-0.034581		1.01925	1.00725	0.012	0.0119136
LA		11.9793	76.25	36.4605	1.06325			12.7732	87.1515	41	1.1195			LA	11.9793	12.7732	-0.794	-0.0621612		76.25	87.1515	-10.9015	-0.125087		36.4605	41	-4.5395	-0.11072		1.06325	1.1195	-0.05625	-0.0502456
LA														LA
LA		13.901	104.29	47.5058	1.18925			14.8765	117.811	56.021	1.31475			LA	13.901	14.8765	-0.9755	-0.0655732		104.29	117.811	-13.5215	-0.114773		47.5058	56.021	-8.51525	-0.152001		1.18925	1.31475	-0.1255	-0.0954554
LA		12.532	82.9985	40.361	1.12625			13.401	96.7063	44.3473	1.15225			LA	12.532	13.401	-0.869	-0.0648459		82.9985	96.7063	-13.7078	-0.141746		40.361	44.3473	-3.98625	-0.0898872		1.12625	1.15225	-0.026	-0.0225645
LA		15.6373	133.923	58.1262	1.28925			15.981	141.57	59.0393	1.27775			LA	15.6373	15.981	-0.34375	-0.0215099		133.923	141.57	-7.647	-0.0540158		58.1262	59.0393	-0.913	-0.0154643		1.28925	1.27775	0.0115	0.0090002
LA		12.7855	87.351	41.041	1.12			13.3895	97.8523	43.0483	1.1165			LA	12.7855	13.3895	-0.604	-0.04511		87.351	97.8523	-10.5013	-0.107317		41.041	43.0483	-2.00725	-0.0466279		1.12	1.1165	0.0035	0.0031348
LA		15.7993	140.376	55.6172	1.214			16.4387	154.244	58.0005	1.21225			LA	15.7993	16.4387	-0.6395	-0.038902		140.376	154.244	-13.8683	-0.0899111		55.6172	58.0005	-2.38325	-0.0410902		1.214	1.21225	0.00175	0.0014436
LA		13.3948	106.906	34.0072	0.86375			13.779	114.753	34.3715	0.84575			LA	13.3948	13.779	-0.38425	-0.0278866		106.906	114.753	-7.84675	-0.0683793		34.0072	34.3715	-0.36425	-0.0105974		0.86375	0.84575	0.018	0.0212829
LA		11.884	83.4457	27.4788	0.78825			12.851	98.6523	31.0538	0.82175			LA	11.884	12.851	-0.967	-0.0752471		83.4457	98.6523	-15.2065	-0.154142		27.4788	31.0538	-3.575	-0.115123		0.78825	0.82175	-0.0335	-0.0407667
SA		4.39525	9.41375	5.76025	0.46675			5.3005	15.04	7.04075	0.46275
SA		5.83	16.1365	10.5608	0.6485			6.4685	20.705	12.1745	0.66725			mean	13.637	14.325	-0.687975	-0.0480262		104.81	116.677	-11.8674	-0.101711		42.6195	45.6789	-3.05938	-0.0669757		1.0719	1.09283	-0.020925	-0.0191476
SA		4.70575	8.97975	8.44	0.66275			5.65925	14.097	11.0657	0.7115			SD	1.32044	1.22007	0.206826			21.2235	20.9182	2.45325			8.84663	9.00412	2.2111			0.146214	0.156655	0.0414332
SA
SA		5.66175	12.821	12.362	0.811			7.72225	23.7632	23.0755	1.111
SA		6.82425	16.6807	19.9075	1.10775			7.3695	20.8552	21.8112	1.1085				11121	1180				11121	1180				11121	1180				11121	1180
SA		5.86825	16.759	10.3888	0.62625			7.736	32.3342	14.7065	0.6615		Small Airways		TD	TD	Change	%		LA	LA	Change	%		WA	WA	Change	%		WT	WT	Change	%
														SA	4.39525	5.3005	-0.90525	-0.170786		9.41375	15.04	-5.62625	-0.374086		5.76025	7.04075	-1.2805	-0.18187		0.46675	0.46275	0.004	0.00864398
														SA	5.83	6.4685	-0.6385	-0.0987091		16.1365	20.705	-4.5685	-0.220647		10.5608	12.1745	-1.61375	-0.132552		0.6485	0.66725	-0.01875	-0.0281004
	mean	10.6035	70.5556	30.8509	0.940125			11.4691	80.848	34.1665	0.978172			SA	4.70575	5.65925	-0.9535	-0.168485		8.97975	14.097	-5.11725	-0.363003		8.44	11.0657	-2.62575	-0.237286		0.66275	0.7115	-0.04875	-0.0685172
	SD	4.08271	47.3413	16.94	0.239373			3.85715	49.2621	16.8515	0.243056			SA
														SA	5.66175	7.72225	-2.0605	-0.266826		12.821	23.7632	-10.9422	-0.460469		12.362	23.0755	-10.7135	-0.46428		0.811	1.111	-0.3	-0.270027
														SA	6.82425	7.3695	-0.54525	-0.0739874		16.6807	20.8552	-4.1745	-0.200165		19.9075	21.8112	-1.90375	-0.0872829		1.10775	1.1085	-0.00075	-0.00067659
														SA	5.86825	7.736	-1.86775	-0.241436		16.759	32.3342	-15.5752	-0.481695		10.3888	14.7065	-4.31775	-0.293595		0.62625	0.6615	-0.03525	-0.053288
														mean	5.54754	6.70933	-1.16179	-0.173161		13.4651	21.1325	-7.66733	-0.362823		11.2365	14.979	-3.7425	-0.249849		0.7205	0.787083	-0.0665833	-0.084595
														SD	0.802294	0.971369	0.587255			3.29831	6.04534	4.19785			4.38631	5.75184	3.26973			0.199977	0.24127	0.105977

## Sheet: Supplement 2-5
11121	KM	Combined Airways				1180	KM	Combined Airways											Large Airways														Small Airways
	Pulmo						Pulmo	11121					1180							11121	1180		11121	1180		11121	1180		11121	1180				11121	1180		11121	1180		11121	1180		11121	1180
	image	TD	LA	WA	WT		image	TD	LA	WA	WT		TD	LA	WA	WT				TD	TD		LA	LA		WA	WA		WT	WT				TD	TD		LA	LA		WA	WA		WT	WT
		14.016	110.34	44.25	1.09			14.016	110.34	44.25	1.09		14.094	111.712	44.299	1.084			LA	14.016	14.094		110.34	111.712		44.25	44.299		1.09	1.084			SA	4.05	5.062		8.502	14.314		4.384	5.812		0.38	0.396
		14.442	122.303	41.514	0.982			14.442	122.303	41.514	0.982		14.979	132.815	43.395	0.987			LA	14.442	14.979		122.303	132.815		41.514	43.395		0.982	0.987			SA	5.532	5.984		14.899	18.279		9.138	9.849		0.588	0.58
		11.774	74.212	34.665	1.027			11.774	74.212	34.665	1.027		12.312	81.912	37.135	1.05			LA	11.774	12.312		74.212	81.912		34.665	37.135		1.027	1.05			SA	4.121	5.123		7.106	12.257		6.232	8.352		0.557	0.586
																			LA														SA
		13.227	97.863	39.555	1.032			13.227	97.863	39.555	1.032		13.823	108.402	41.67	1.037			LA	13.227	13.823		97.863	108.402		39.555	41.67		1.032	1.037			SA	5.18	6.764		10.059	18.606		11.016	17.331		0.801	0.949
		12.304	79.743	39.15	1.114			12.304	79.743	39.15	1.114		12.81	88.789	40.096	1.089			LA	12.304	12.81		79.743	88.789		39.15	40.096		1.114	1.089			SA	6.624	6.623		15.567	15.308		18.89	19.144		1.086	1.104
		15.359	130.631	54.654	1.231			15.359	130.631	54.654	1.231		15.299	130.538	53.283	1.203			LA	15.359	15.299		130.631	130.538		54.654	53.283		1.231	1.203			SA	5.301	6.859		11.987	23.401		10.081	13.546		0.697	0.7
		12.29	83.417	35.215	0.992			12.29	83.417	35.215	0.992		12.935	91.129	40.28	1.082			LA	12.29	12.935		83.417	91.129		35.215	40.28		0.992	1.082
		15.622	137.601	54.07	1.193			15.622	137.601	54.07	1.193		16.084	147.884	55.294	1.181			LA	15.622	16.084		137.601	147.884		54.07	55.294		1.193	1.181
		12.902	104.513	26.23	0.683			12.902	104.513	26.23	0.683		13.426	114.418	27.157	0.678			LA	12.902	13.426		104.513	114.418		26.23	27.157		0.683	0.678
		12.273	85.212	33.089	0.928			12.273	85.212	33.089	0.928		12.77	92.482	35.592	0.959			LA	12.273	12.77		85.212	92.482		33.089	35.592		0.928	0.959
		4.05	8.502	4.384	0.38			4.05	8.502	4.384	0.38		5.062	14.314	5.812	0.396
		5.532	14.899	9.138	0.588			5.532	14.899	9.138	0.588		5.984	18.279	9.849	0.58
		4.121	7.106	6.232	0.557			4.121	7.106	6.232	0.557		5.123	12.257	8.352	0.586
		5.18	10.059	11.016	0.801			5.18	10.059	11.016	0.801		6.764	18.606	17.331	0.949
		6.624	15.567	18.89	1.086			6.624	15.567	18.89	1.086		6.623	15.308	19.144	1.104
		5.301	11.987	10.081	0.697			5.301	11.987	10.081	0.697		6.859	23.401	13.546	0.7
	mean	10.3136	68.3722	28.8833	0.898813		mean	10.3136	68.3722	28.8833	0.898813		10.9342	75.1404	30.7647	0.916563			mean	13.4209	13.8532		102.584	110.008		40.2392	41.8201		1.0272	1.035			mean	5.13467	6.06917		11.3533	17.0275		9.95683	12.339		0.684833	0.719167
	SD	4.17546	47.2713	16.3698	0.243014		SD	4.17546	47.2713	16.3698	0.243014		3.90995	47.9598	15.81	0.238447			SD	1.2985	1.18556		21.1747	20.747		8.49789	7.76326		0.145644	0.138861			SD	0.876521	0.745009		3.12446	3.59993		4.59239	4.7851		0.221065	0.239034
	Aorta						Aorta	11121					1180							11121	1180		11121	1180		11121	1180		11121	1180				11121	1180		11121	1180		11121	1180		11121	1180
	image	TD	LA	WA	WT		image	TD	LA	WA	WT		TD	LA	WA	WT				TD	TD		LA	LA		WA	WA		WT	WT				TD	TD		LA	LA		WA	WA		WT	WT
		13.777	109.813	39.261	0.976			13.777	109.813	39.261	0.976		13.912	112.834	39.183	0.963			LA	13.777	13.912		109.813	112.834		39.261	39.183		0.976	0.963			SA	4.372	5.035		9.241	13.044		5.769	6.865		0.471	0.48
		14.451	121.176	42.844	1.015			14.451	121.176	42.844	1.015		14.712	127.359	42.643	0.989			LA	14.451	14.712		121.176	127.359		42.844	42.643		1.015	0.989			SA	5.998	6.509		16.84	20.776		11.419	12.498		0.684	0.683
		11.776	73.273	35.642	1.059			11.776	73.273	35.642	1.059		12.313	80.512	38.571	1.094			LA	11.776	12.313		73.273	80.512		35.642	38.571		1.059	1.094			SA	4.599	5.323		8.883	12.953		7.73	9.297		0.618	0.631
																			LA														SA
		13.378	96.974	43.588	1.133			13.378	96.974	43.588	1.133		14.189	110.65	47.476	1.16			LA	13.378	14.189		96.974	110.65		43.588	47.476		1.133	1.16			SA	4.441	6.505		7.085	17.313		8.403	15.922		0.719	0.905
		12.331	81.752	37.675	1.064			12.331	81.752	37.675	1.064		12.852	90.731	39.001	1.052			LA	12.331	12.852		81.752	90.731		37.675	39.001		1.064	1.052			SA	6.395	6.218		14.58	13.372		17.535	16.993		1.043	1.046
		15.638	133.231	58.828	1.307			15.638	133.231	58.828	1.307		15.961	140.445	59.626	1.294			LA	15.638	15.961		133.231	140.445		58.828	59.626		1.307	1.294			SA	4.918	6.21		11.002	19.955		7.994	10.333		0.588	0.585
		12.404	82.782	38.053	1.069			12.404	82.782	38.053	1.069		12.713	87.293	39.639	1.085			LA	12.404	12.713		82.782	87.293		38.053	39.639		1.069	1.085
		15.743	139.069	55.596	1.218			15.743	139.069	55.596	1.218		16.111	147.267	56.6	1.209			LA	15.743	16.111		139.069	147.267		55.596	56.6		1.218	1.209
		13.227	105.758	31.653	0.812			13.227	105.758	31.653	0.812		13.29	107.24	31.488	0.803			LA	13.227	13.29		105.758	107.24		31.653	31.488		0.812	0.803
		12.075	84.239	30.283	0.859			12.075	84.239	30.283	0.859		12.903	97.56	33.207	0.879			LA	12.075	12.903		84.239	97.56		30.283	33.207		0.859	0.879
		4.372	9.241	5.769	0.471			4.372	9.241	5.769	0.471		5.035	13.044	6.865	0.48
		5.998	16.84	11.419	0.684			5.998	16.84	11.419	0.684		6.509	20.776	12.498	0.683
		4.599	8.883	7.73	0.618			4.599	8.883	7.73	0.618		5.323	12.953	9.297	0.631
		4.441	7.085	8.403	0.719			4.441	7.085	8.403	0.719		6.505	17.313	15.922	0.905
		6.395	14.58	17.535	1.043			6.395	14.58	17.535	1.043		6.218	13.372	16.993	1.046
		4.918	11.002	7.994	0.588			4.918	11.002	7.994	0.588		6.21	19.955	10.333	0.585
	mean	10.3452	68.4811	29.5171	0.914687		mean	10.3452	68.4811	29.5171	0.914687		10.9223	74.9565	31.2089	0.928625			mean	13.48	13.8956		102.807	110.189		41.3423	42.7434		1.0512	1.0528			mean	5.1205	5.96667		11.2718	16.2355		9.80833	11.9847		0.687167	0.721667
	SD	4.21325	47.5791	16.9755	0.235525		SD	4.21325	47.5791	16.9755	0.235525		3.98446	48.5483	16.575	0.228901			SD	1.35053	1.27558		21.7512	21.3166		8.90786	8.77947		0.14199	0.141966			SD	0.788384	0.575705		3.40053	3.28562		3.83402	3.58264		0.177476	0.193907
	IVC						IVC	11121					1180							11121	1180		11121	1180		11121	1180		11121	1180				11121	1180		11121	1180		11121	1180		11121	1180
	image	TD	LA	WA	WT		image	TD	LA	WA	WT		TD	LA	WA	WT				TD	TD		LA	LA		WA	WA		WT	WT				TD	TD		LA	LA		WA	WA		WT	WT
		14.056	110.923	44.25	1.086			14.056	110.923	44.25	1.086		14.369	116.53	45.623	1.094			LA	14.056	14.369		110.923	116.53		44.25	45.623		1.086	1.094			SA	4.665	5.394		10.969	15.63		6.126	7.219		0.464	0.466
		14.399	121.469	41.363	0.981			14.399	121.469	41.363	0.981		15.007	132.927	43.962	0.999			LA	14.399	15.007		121.469	132.927		41.363	43.962		0.981	0.999			SA	5.972	6.423		16.742	19.685		11.269	12.714		0.677	0.708
		11.837	74.295	35.758	1.056			11.837	74.295	35.758	1.056		12.709	86.815	40.04	1.098			LA	11.837	12.709		74.295	86.815		35.758	40.04		1.056	1.098			SA	4.654	5.628		8.695	14.354		8.313	10.527		0.663	0.677
																			LA														SA
		13.509	100.007	43.318	1.112			13.509	100.007	43.318	1.112		14.415	116.534	46.658	1.117			LA	13.509	14.415		100.007	116.534		43.318	46.658		1.112	1.117			SA	5.536	7.598		12.59	24.652		11.48	20.684		0.766	0.998
		12.177	80.781	35.669	1.017			12.177	80.781	35.669	1.017		12.99	94.038	38.484	1.024			LA	12.177	12.99		80.781	94.038		35.669	38.484		1.017	1.024			SA	6.638	6.609		16.571	16.226		18.036	18.075		1.022	1.032
		15.739	136.097	58.453	1.288			15.739	136.097	58.453	1.288		16.093	144.253	59.149	1.27			LA	15.739	16.093		136.097	144.253		58.453	59.149		1.288	1.27			SA	5.752	7.263		15.093	26.619		10.89	14.808		0.684	0.72
		12.855	87.062	42.723	1.163			12.855	87.062	42.723	1.163		13.39	96.854	43.952	1.142			LA	12.855	13.39		87.062	96.854		42.723	43.952		1.163	1.142
		15.67	138.37	54.491	1.199			15.67	138.37	54.491	1.199		16.148	149.211	55.597	1.182			LA	15.67	16.148		138.37	149.211		54.491	55.597		1.199	1.182
		13.315	106.29	32.953	0.841			13.315	106.29	32.953	0.841		13.651	113.131	33.226	0.825			LA	13.315	13.651		106.29	113.131		32.953	33.226		0.841	0.825
		11.828	82.348	27.526	0.794			11.828	82.348	27.526	0.794		12.712	95.766	31.151	0.835			LA	11.828	12.712		82.348	95.766		27.526	31.151		0.794	0.835
		4.665	10.969	6.126	0.464			4.665	10.969	6.126	0.464		5.394	15.63	7.219	0.466
		5.972	16.742	11.269	0.677			5.972	16.742	11.269	0.677		6.423	19.685	12.714	0.708
		4.654	8.695	8.313	0.663			4.654	8.695	8.313	0.663		5.628	14.354	10.527	0.677
		5.536	12.59	11.48	0.766			5.536	12.59	11.48	0.766		7.598	24.652	20.684	0.998
		6.638	16.571	18.036	1.022			6.638	16.571	18.036	1.022		6.609	16.226	18.075	1.032
		5.752	15.093	10.89	0.684			5.752	15.093	10.89	0.684		7.263	26.619	14.808	0.72
	mean	10.5376	69.8939	30.1636	0.925813		mean	10.5376	69.8939	30.1636	0.925813		11.2749	78.9516	32.6168	0.949187			mean	13.5385	14.1484		103.764	114.606		41.6504	43.7842		1.0537	1.0586			mean	5.53617	6.48583		13.4433	19.5277		11.019	14.0045		0.712667	0.766833
	SD	4.04439	47.042	16.5887	0.225387		SD	4.04439	47.042	16.5887	0.225387		3.86414	48.9363	16.1008	0.213543			SD	1.36332	1.22215		21.823	20.7055		8.96449	8.36961		0.145506	0.135057			SD	0.705658	0.794565		2.96598	4.64453		3.66956	4.50244		0.165795	0.194926

## Sheet: Versions
Version 1.1.12.1					Modified IBM
Version 1.1.8.0					Standard IBM
